# Supplementary material for: Lutjanus synagris (Linnaeus 1758) age-based life history using a multi-model inference approach for growth in the southern Gulf of Mexico
Source: PLoS One. 2026 Jul 21;21(7):e0353946. doi: 10.1371/journal.pone.0353946 (PMC13387562; doi:10.1371/journal.pone.0353946)
Supplement: S2 Data — (XLSX) [file pone.0353946.s003.xlsx]

## Sheet: Hoja1
ID	Day	Month	Year	LT (cm)	LF (cm)	LS (cm)	Total weight(g)	Sex	Mature	Otolith weight (g)	Age
286	3	Feb	2008	31.9	29	26.3	461.9	Female	M	0.2788	9.64
289	4	Feb	2008	34.2	32.3	27.9	685.8	Female	M	0.2366	11.64
291	4	Feb	2008	23.9	22.1	18.7	210.4	Female	M	0.20205	4.64
293	4	Feb	2008	35	31.9	28.1	643.2	Female	M	0.3689	10.64
297	13	Feb	2008	29.4	27	24.2	334	Male	M	0.42145	11.66
300	13	Feb	2008	27.3	25.1	23	303	Male	M	0.10515	5.66
301	13	Feb	2008	29.2	27.4	24	358	Male	M	0.12055	8.66
304	13	Feb	2008	23.7	22.1	19.3	197	Female	M	0.4099	12.66
311	13	Feb	2008	29.1	27	23.2	377	Male	M	0.10235	7.66
313	13	Feb	2008	29.1	27	23.2	377	Male	M	0.41095	7.66
318	13	Feb	2008	29.3	26.8	23.3	371	Male	M	0.11045	4.66
319	13	Feb	2008	27.5	25.4	22.3	312	Male	M	0.0387	4.66
321	13	Feb	2008	28.6	26.5	23.1	344	Female	M	0.05785	4.66
322	13	Feb	2008	25.6	23.6	20.6	239	Male	M	0.09365	4.66
329	15	Feb	2008	27.2	25.3	21.9	278	Female	M	0.3411	7.67
331	18	Feb	2008	28	25.5	22.6	330	Female	M	0.30505	7.68
333	18	Feb	2008	24.3	22.2	19.6	215	Female	M	0.13785	5.68
338	18	Feb	2008	32.9	30.2	26.6	488	Female	M	0.36945	9.68
346	19	Feb	2008	27.5	24.9	21.8	316	Male	M	0.25155	7.68
352	19	Feb	2008	24.3	22.6	19.9	228	Male	M	0.1652	6.68
362	3	Mar	2008	22.3	20.4	17.4	157.9	Male	M	0.1349	3.71
364	3	Mar	2008	27.9	25.8	22.7	264.4	Female	M	0.33415	9.71
366	3	Mar	2008	22.8	21	18.5	175.9	Male	M	0.1499	5.71
367	3	Mar	2008	28.1	25.4	21.8	280.3	Male	M	0.3687	9.71
370	3	Mar	2008	26	24.1	21.2	261.4	Male	M	0.2145	4.71
373	3	Mar	2008	24.3	22.5	19.7	197.9	Male	M	0.168	4.71
374	3	Mar	2008	30.6	27.6	23.7	386.1	Male	M	0.40795	12.71
375	3	Mar	2008	23.3	21.8	19.7	182.8	Female	M	0.21045	6.71
378	4	Mar	2008	27	24.9	21.8	220.9	Female	M	0.25095	6.72
384	4	Mar	2008	33.8	31.4	27.6	538.9	Male	M	0.6128	13.72
385	4	Mar	2008	28	25.9	22.5	296.6	Male	M	0.2525	4.72
386	4	Mar	2008	26	24	20.8	255.4	Female	M	0.28535	4.72
387	4	Mar	2008	27	25	21.4	261.6	Male	M	0.26015	5.72
389	4	Mar	2008	26.8	24.7	21.7	259.5	Male	M	0.23365	4.72
390	4	Mar	2008	24.6	23	19.8	233.1	Male	M	0.1712	7.72
393	4	Mar	2008	27.6	25.2	22.2	271.6	Male	M	0.3098	5.72
395	4	Mar	2008	29.3	27.9	23.2	329.9	Male	M	0.35855	10.72
396	4	Mar	2008	27.8	26	22.3	265.3	Female	M	0.3173	12.72
400	4	Mar	2008	32.1	29.6	26.1	379.4	Male	M	0.43105	11.72
405	4	Mar	2008	30.6	27.8	24.2	346.5	Male	M	0.35145	7.72
407	4	Mar	2008	28.5	26.3	22.7	278.6	Male	M	0.39145	11.72
409	4	Mar	2008	24.9	22.9	19.7	215.2	Male	M	0.20565	11.72
415	4	Mar	2008	26.8	24.7	21.4	267.8	Male	M	0.24375	8.72
420	13	Mar	2008	24.6	22.8	19.8	220.5	Female	M	0.25985	5.74
425	13	Mar	2008	23.8	22.2	19.3	188.4	Male	M	0.16995	5.74
429	13	Mar	2008	22.3	20.5	17.7	155.9	Female	M	0.14735	5.74
430	13	Mar	2008	23	21.2	18.4	176.3	Female	M	0.1815	4.74
431	13	Mar	2008	25.3	22.3	19.4	165.6	Female	M	0.0879	3.74
438	13	Mar	2008	25.3	23.3	20.3	228.7	Male	M	0.1767	3.74
447	13	Mar	2008	23	21.6	18.7	169.9	Male	M	0.16355	4.74
452	13	Mar	2008	23.8	22.1	18.8	185.6	Female	M	0.19865	5.74
459	13	Mar	2008	26.4	24.1	20.8	264.2	Female	M	0.3594	11.74
461	13	Mar	2008	23	21.6	18.9	174.7	Male	M	0.15635	4.74
463	13	Mar	2008	25.2	23.1	20	212	Male	M	0.21045	3.74
464	13	Mar	2008	21	20	17.3	153	Female	M	0.1609	4.74
466	13	Mar	2008	23.3	21.6	18.7	188.6	Female	M	0.175	3.74
471	14	Mar	2008	22.4	20.8	17.8	148.1	Male	M	0.1403	4.74
472	14	Mar	2008	26.5	24.4	21.6	232.9	Male	M	0.2816	9.74
476	17	Mar	2008	25.6	24	21.3	248.3	Female	M	0.16675	2.75
477	17	Mar	2008	25.4	23.5	21	233	Male	M	0.143	2.75
480	17	Mar	2008	26	24.4	21.4	250.2	Male	M	0.1661	7.75
486	17	Mar	2008	23.5	21.8	19.6	189.4	Male	M	0.1226	3.75
487	23	Mar	2008	23.3	21.5	18.8	184.3	Female	M	0.1425	6.77
495	23	Mar	2008	22.1	20.1	17.3	156.1	Female	M	0.13255	4.77
507	23	Mar	2008	23.3	22.8	19.1	210.3	Female	M	0.1575	4.77
515	23	Mar	2008	23.1	21.4	18.7	185.1	Male	M	0.14535	3.77
516	2	Abr	2008	31.1	28.5	24.7	419.8	Female	M	0.5005	11.79
518	2	Abr	2008	25.3	23.2	20.2	232.5	Female	M	0.2259	7.79
522	3	Abr	2008	27.7	25.8	22.3	310.1	Male	M	0.31615	11.8
523	3	Abr	2008	27.1	25	20.8	278.8	Female	M	0.41725	15.8
530	3	Abr	2008	26.6	24.5	21.6	252.3	Male	M	0.3928	13.8
532	9	Abr	2008	28.7	26.4	23.8	311.8	Female	M	0.26535	3.81
538	9	Abr	2008	31.3	28.8	25.7	438.7	Female	M	0.3079	5.81
539	9	Abr	2008	34.5	32.1	28.7	528.7	Female	M	0.46205	10.81
540	9	Abr	2008	27.8	26	23.1	294.8	Female	M	0.42445	8.81
542	9	Abr	2008	32.6	30.4	27.3	528.3	Female	M	0.36745	11.81
544	9	Abr	2008	28.4	26.3	23.3	316.4	Female	M	0.23355	3.81
546	9	Abr	2008	29.4	27.3	24.4	342.1	Male	M	0.4261	12.81
558	10	Abr	2008	33.6	31.5	28.2	560.4	Female	M	0.35585	8.82
566	10	Abr	2008	23.6	21.9	18.9	185	Female	M	0.1378	6.82
573	16	Abr	2008	23.6	22	19.4	178.1	Female	M	0.13905	5.83
578	16	Abr	2008	24.6	22.2	19.8	196.2	Female	M	0.16325	4.83
585	17	Abr	2008	23	21.3	18.5	158.7	Male	M	0.1573	4.84
586	17	Abr	2008	24.2	22	19.4	182.9	Female	M	0.2096	5.84
597	17	Abr	2008	24.4	22.6	20.2	196.9	Female	M	0.214	6.84
606	17	Abr	2008	25.7	23.6	21.4	220	Female	M	0.1641	4.84
608	8	May	2008	28.8	26.7	23.2	283.3	Male	M	0.2891	6.89
614	8	May	2008	26.5	24.4	21.2	239.3	Female	M	0.316	8.89
618	8	May	2008	30	27.8	24.3	327.9	Male	M	0.3938	12.89
619	8	May	2008	28.6	26.7	23	281.1	Male	M	0.3336	9.89
620	8	May	2008	26.3	23.8	20.4	260.6	Male	M	0.21415	5.89
622	8	May	2008	27	25	22	256.8	Female	M	0.36305	13.89
628	8	May	2008	26.1	24	20.9	241.9	Male	M	0.2391	4.89
631	9	May	2008	27.3	25	21.9	268.5	Male	M	0.23325	5.9
632	9	May	2008	27	25.4	22.2	308.8	Female	M	0.303	8.9
633	9	May	2008	28.9	26.2	22.9	333.9	Female	M	0.33715	7.9
634	9	May	2008	31.4	29	25.7	386.7	Female	M	0.39845	11.9
635	9	May	2008	26.5	24.4	21.3	271.2	Female	M	0.3005	8.9
637	9	May	2008	26.5	24.5	21.3	255.5	Male	M	0.20595	4.9
638	20	May	2008	37.2	34.2	30.8	667.5	Female	M	0.45785	9.93
639	20	May	2008	39.6	36.9	32.7	818.8	Female	M	0.4602	11.93
640	20	May	2008	32.5	29.6	26.2	417.2	Male	M	0.3052	9.93
642	20	May	2008	36.3	33.7	29.7	625.5	Female	M	0.48085	10.93
645	20	May	2008	29.1	26.7	23.1	285.7	Female	M	0.4423	12.93
646	20	May	2008	35.5	33	29.5	599.9	Female	M	0.6076	16.93
647	20	May	2008	32.4	30	26.5	453.2	Female	M	0.44865	12.93
649	21	May	2008	27.1	25	21.8	277.4	Female	M	0.3724	13.93
650	21	May	2008	35	32.5	28.8	592.2	Female	M	0.42875	8.93
651	21	May	2008	30	27.7	24.7	341.1	Female	M	0.44255	13.93
653	21	May	2008	34.1	31.9	27.9	509.3	Female	M	0.43915	11.93
655	21	May	2008	29.7	27.4	23.8	306.4	Male	M	0.33995	9.93
656	21	May	2008	40.4	37.5	33.4	867.2	Female	M	0.5206	10.93
657	21	May	2008	33.2	30.8	26.6	479.1	Female	M	0.5649	12.93
658	21	May	2008	32.1	29.6	25.7	359.3	Male	M	0.52185	14.93
660	21	May	2008	33.7	31.1	27.8	470.2	Female	M	0.44405	11.93
661	21	May	2008	26.7	24.1	21.4	232.1	Female	M	0.39855	15.93
662	21	May	2008	36.2	33	29.7	583.4	Female	M	0.4137	11.93
663	21	May	2008	28.2	26.1	23.3	285.9	Male	M	0.36825	12.93
667	25	May	2008	24.4	22.4	19.6	179.1	Male	M	0.18505	3.94
668	10	Jun	2008	25.1	23.5	20.3	251	Female	M	0.2054	4.98
670	12	Jun	2008	38.4	35.6	31.2	737	Female	M	0.44575	9.99
672	12	Jun	2008	30	27.6	25.2	386.5	Male	M	0.2329	5.99
676	12	Jun	2008	31	28.7	24.6	368.2	Female	M	0.1197	8.99
679	12	Jun	2008	32.9	30	26.2	403.8	Female	M	0.10115	7.99
681	12	Jun	2008	31.8	29.6	25.2	396.2	Female	M	0.0933	9.99
683	13	Jun	2008	28.6	26.6	22.5	264.1	Female	M	0.40875	12.99
684	13	Jun	2008	45.9	43	37.1	1100.5	Female	M	0.6984	15.99
686	13	Jun	2008	29.8	27.1	22.9	289.5	Male	M	0.27445	7.99
688	13	Jun	2008	36	33.1	27.8	560.5	Female	M	0.4453	10.99
689	13	Jun	2008	36.5	29	24.6	281.3	Male	M	0.37905	13.99
690	13	Jun	2008	37.9	35.4	30.2	643.7	Female	M	0.43295	10.99
691	13	Jun	2008	31.9	29.4	25.2	359.5	Female	M	0.4317	11.99
692	13	Jun	2008	36.8	34.6	30.4	612	Female	M	0.46	9.99
706	17	Jun	2008	28.3	26.2	23.7	270.1	Female	M	0.3513	10
712	3	Jul	2008	33.2	30.6	26	547.7	Female	M	0.0719	7.05
713	3	Jul	2008	31.1	28.8	23.8	456.6	Female	M	0.10705	8.05
714	3	Jul	2008	31.5	28.5	24.3	419.1	Male	M	0.0907	5.05
716	3	Jul	2008	27.3	25.4	21.5	285.1	Female	M	0.08815	4.05
719	7	Jul	2008	29.7	27.3	24.4	335.7	Male	M	0.3774	9.06
722	8	Jul	2008	33.6	31	28	570.4	Female	M	0.4527	14.06
725	8	Jul	2008	27	24.7	21.9	307.3	Male	M	0.22375	5.06
731	8	Jul	2008	28.7	26.1	23.1	284.6	Female	M	0.33075	8.06
732	8	Jul	2008	35	32.7	29.3	638.5	Female	M	0.4678	12.06
733	8	Jul	2008	39.2	36.1	32.3	762.4	Female	M	0.4758	9.06
737	8	Jul	2008	29.2	27.1	23.8	333.5	Female	M	0.3852	11.06
743	8	Jul	2008	30.8	28.5	25.3	372.9	Female	M	0.442	11.06
745	8	Jul	2008	26.1	24.1	21.4	214.7	Female	M	0.29035	8.06
750	8	Jul	2008	28.5	26.1	23.2	301	Male	M	0.3741	12.06
751	8	Jul	2008	42.2	39.3	35.1	1056.6	Female	M	0.5863	12.06
752	8	Jul	2008	30.1	27.7	24.4	357.2	Male	M	0.43375	8.06
763	8	Jul	2008	40	37	33.1	885.4	Female	M	0.43065	15.06
769	14	Jul	2008	28.2	25.9	22.7	314	Female	M	0.3673	12.08
771	14	Jul	2008	27.8	25.5	22.6	249	Male	M	0.29335	11.08
772	14	Jul	2008	31.2	28.7	25.2	403.5	Female	M	0.33505	8.08
775	14	Jul	2008	28.5	23.5	20.4	191.8	Male	M	0.3363	15.08
778	14	Jul	2008	25.9	24	20.9	224.9	Male	M	0.19075	8.08
788	14	Jul	2008	24.3	22.4	19.8	197.1	Male	M	0.3831	13.08
793	14	Jul	2008	23.5	21.7	19.3	183	Female	M	0.2232	4.08
794	14	Jul	2008	25.6	23.6	20.8	219.9	Male	M	0.32905	11.08
795	14	Jul	2008	27.1	25.2	22	257.3	Male	M	0.3339	7.08
810	2	Ago	2008	29.8	27.6	24.2	364.4	Male	M	0.3655	10.13
814	14	Ago	2008	29.3	27	23.7	317.1	Male	M	0.3856	8.16
816	14	Ago	2008	27.5	25.2	22.4	232.3	Male	M	0.26155	4.16
818	14	Ago	2008	25.2	22.8	20.4	203.7	Male	M	0.25495	6.16
821	15	Ago	2008	30.4	28	24.7	375.5	Male	M	0.4424	11.16
823	15	Ago	2008	32.3	29.4	25.5	448.3	Male	M	0.392	10.16
829	15	Ago	2008	27.5	25	22.7	273.4	Female	M	0.29025	8.16
834	15	Ago	2008	31.6	21.8	24.8	382.5	Male	M	0.3917	11.16
838	15	Ago	2008	26.3	24	21.3	210.4	Male	M	0.2471	7.16
839	15	Ago	2008	24.8	22.6	19.9	174.8	Male	M	0.2093	4.16
842	15	Ago	2008	26.9	24.8	21.8	252.3	Female	M	0.28535	12.16
843	15	Ago	2008	27.5	25.4	22.5	249.7	Male	M	0.2865	7.16
846	15	Ago	2008	26.7	24.5	21.5	227.7	Male	M	0.3089	7.16
851	15	Ago	2008	25.6	23.8	20.8	224.7	Female	M	0.29535	7.16
859	25	Ago	2008	24.5	22.2	19.2	177.3	Male	M	0.22145	8.19
861	25	Ago	2008	26.5	24.2	20.4	231.8	Male	M	0.3234	11.19
871	25	Ago	2008	25.1	22.9	19.8	189.1	Female	M	0.21775	8.19
876	25	Ago	2008	25.9	23.5	19.9	224.8	Female	M	0.3887	12.19
878	25	Ago	2008	28.5	26.1	21.5	272.1	Female	M	0.33025	15.19
880	25	Ago	2008	25.1	23	19.6	198.2	Male	M	0.3151	8.19
881	25	Ago	2008	24.1	22.5	19	200.3	Male	M	0.2473	9.19
888	25	Ago	2008	23.5	21.6	18.7	167.6	Female	M	0.30095	11.19
892	25	Ago	2008	25.5	23.5	19.9	222.5	Male	M	0.3827	9.19
901	26	Ago	2008	25.5	23.4	19.8	203.2	Male	M	0.2693	8.19
905	26	Ago	2008	28	26	22.3	287.2	Female	M	0.17165	6.19
906	26	Ago	2008	25	22.1	19.6	192.1	Male	M	0.20435	9.19
908	26	Ago	2008	22.6	20.9	17.8	141.4	Male	M	0.27125	6.19
910	26	Ago	2008	24	22.1	18.8	201.8	Male	M	0.1747	5.19
913	26	Ago	2008	25.5	23.6	20.6	196.7	Male	M	0.34005	10.19
915	26	Ago	2008	24.5	22.5	19.1	175.7	Female	M	0.4039	13.19
916	26	Ago	2008	24.1	22.9	19.5	184.8	Male	M	0.3712	13.19
920	26	Ago	2008	25	23	19.7	175	Male	M	0.32645	9.19
921	26	Ago	2008	26.4	24.2	20.7	229.5	Male	M	0.32965	9.19
928	12	Sep	2008	26	24	21.2	234.8	Female	M	0.1762	5.24
933	18	Sep	2008	24.8	22.7	19.9	196	Male	M	0.31525	12.26
937	18	Sep	2008	24.5	22.7	19.6	182.9	Female	M	0.24865	6.26
943	18	Sep	2008	26.3	24	21.1	222.4	Male	M	0.261	8.26
945	18	Sep	2008	24.9	23	20.2	223.7	Female	M	0.29925	10.26
947	18	Sep	2008	25.3	23.2	20.3	210.6	Male	M	0.3343	11.26
955	19	Sep	2008	24	21.9	18.9	173.7	Female	M	0.2306	5.26
957	19	Sep	2008	23.1	21.2	18.5	165.5	Female	M	0.19745	6.26
970	19	Sep	2008	23.7	22	19.3	182.2	Female	M	0.2076	5.26
971	20	Sep	2008	23.8	22.2	19.2	222.8	Male	M	0.1336	3.26
973	20	Sep	2008	26.2	24.3	21.3	231.9	Female	M	0.1858	4.26
974	20	Sep	2008	23.8	21.9	18.9	194.4	Male	M	0.13785	3.26
977	20	Sep	2008	25	23	20.2	192.2	Female	M	0.25335	9.26
978	20	Sep	2008	24.5	20.2	19.5	192.9	Female	M	0.29945	9.26
980	20	Sep	2008	25.3	23.2	20.3	212.8	Female	M	0.2881	9.26
981	20	Sep	2008	24.2	22.3	19.4	194.8	Male	M	0.1688	6.26
982	20	Sep	2008	24.5	22.6	19.9	208.8	Female	M	0.1612	4.26
983	20	Sep	2008	23	21	18	164.9	Male	M	0.17635	4.26
986	20	Sep	2008	24.3	22.4	19.5	188.8	Female	M	0.179	5.26
987	20	Sep	2008	22.1	20.4	18	155.9	Female	M	0.11565	3.26
988	20	Sep	2008	22.7	21.2	18.6	151.7	Female	M	0.19975	6.26
989	20	Sep	2008	24.7	23	20.1	225.3	Male	M	0.15555	3.26
990	20	Sep	2008	23.2	21.4	18.9	178.3	Male	M	0.1725	3.26
991	20	Sep	2008	22.7	21.2	18.3	160.5	Female	M	0.15855	4.26
993	20	Sep	2008	24.6	22.5	19.6	172.6	Male	M	0.19835	5.26
994	20	Sep	2008	25.3	23.2	20.4	194.2	Female	M	0.3149	9.26
996	20	Sep	2008	23.5	21.6	18.9	171.4	Male	M	0.16965	4.26
997	20	Sep	2008	24.6	22.6	19.7	199.9	Male	M	0.16505	6.26
1001	21	Sep	2008	25.3	23.5	20.8	227.6	Female	M	0.15905	5.27
1002	21	Sep	2008	24.3	22.4	19.9	187.5	Female	M	0.23825	7.27
1005	21	Sep	2008	24.6	22.9	20.1	222.7	Male	M	0.13035	5.27
1008	21	Sep	2008	22.7	20.8	18.4	161.6	Male	M	0.1134	7.27
1010	21	Sep	2008	24.9	22.7	19.9	177.2	Male	M	0.199	7.27
1012	21	Sep	2008	23.9	22.1	19.5	182.3	Female	M	0.26355	9.27
1017	21	Sep	2008	26	24	20.9	210.4	Male	M	0.3707	12.27
1035	8	Oct	2008	29.8	27.7	24.2	320	Female	M	0.33475	7.31
1041	8	Oct	2008	25.7	23.8	19.9	216.9	Male	M	0.3196	8.31
1043	8	Oct	2008	25.4	23.2	20	220.2	Male	M	0.2009	5.31
1045	8	Oct	2008	35.2	32	28.2	553.3	Female	M	0.3345	9.31
1055	8	Oct	2008	23.1	21.2	18.7	173.2	Female	M	0.2427	5.31
1056	8	Oct	2008	29.3	27	23.6	306.5	Female	M	0.3012	6.31
1057	8	Oct	2008	36.8	34	30.3	644.3	Female	M	0.36125	10.31
1059	8	Oct	2008	25.5	23.4	20.3	219.1	Male	M	0.2452	6.31
1063	8	Oct	2008	25	23	20.1	202.9	Female	M	0.26675	7.31
1072	11	Oct	2008	30.5	28.3	25	381.5	Female	M	0.4164	15.32
1074	11	Oct	2008	27.4	25	21.6	305.7	Male	M	0.4018	10.32
1079	11	Oct	2008	32.6	30.2	26.7	495.2	Female	M	0.4649	10.32
1081	11	Oct	2008	26.7	24.5	21.5	267.4	Female	M	0.30425	9.32
1088	11	Oct	2008	23.7	21.9	18.9	184.6	Female	M	0.18775	5.32
1089	11	Oct	2008	28.9	26.5	23.1	333.1	Male	M	0.31435	13.32
1102	12	Oct	2008	26	24	20.9	225.7	Male	M	0.24925	7.32
1104	12	Oct	2008	28	26	22.9	309.7	Female	M	0.26705	6.32
1110	12	Oct	2008	28	25.7	22.7	303.7	Female	M	0.1886	5.32
1112	12	Oct	2008	26.8	24.9	21.9	268.7	Female	M	0.36015	12.32
1116	12	Oct	2008	26.8	24.5	21.5	273.4	Male	M	0.16405	4.32
1118	12	Oct	2008	26.5	24	21.2	249.7	Male	M	0.36275	13.32
1119	12	Oct	2008	25	23	20	201.8	Male	M	0.20905	7.32
1122	6	Nov	2008	32.2	29.6	26.2	492.2	Female	M	0.41085	9.39
1135	13	Nov	2008	26.6	24.3	21.2	265.1	Male	M	0.33055	7.41
1140	13	Nov	2008	24.9	22.7	19.9	228.6	Male	M	0.26185	5.41
1147	13	Nov	2008	26.7	24.6	21.9	266.3	Male	M	0.3619	12.41
1148	13	Nov	2008	25.6	23.5	20.7	223.4	Male	M	0.3262	8.41
1152	13	Nov	2008	25.2	23.4	20.3	219.3	Male	M	0.23275	8.41
1157	13	Nov	2008	25.3	23.2	20.6	233.7	Male	M	0.2241	5.41
1158	13	Nov	2008	25.6	23.7	20.4	233.7	Female	M	0.1803	5.41
1161	13	Nov	2008	22.2	20.5	18.2	155	Male	M	0.14205	6.41
1163	13	Nov	2008	25	23	20.2	233.2	Male	M	0.19305	4.41
1165	15	Nov	2008	26.5	24.6	21.8	241.2	Female	M	0.2082	5.42
1171	15	Nov	2008	26.5	24.5	21.3	258.2	Male	M	0.211	7.42
1174	15	Nov	2008	24.4	22.5	19.6	217.9	Male	M	0.15965	4.42
1175	15	Nov	2008	26.4	24.2	21.6	244.3	Male	M	0.3255	11.42
1179	9	Dic	2008	26.7	24.5	21.6	251.3	Male	M	0.34705	11.48
1197	9	Dic	2008	24.5	22.6	19.7	210.3	Male	M	0.25015	8.48
1199	9	Dic	2008	25.1	23.6	20.6	216.5	Male	M	0.2906	7.48
1202	9	Dic	2008	25.5	23.5	20.6	212.9	Female	M	0.35155	9.48
1203	9	Dic	2008	25.4	23.5	20.2	221.6	Female	M	0.25355	9.48
1205	22	Dic	2008	30.4	28	24.2	378.6	Male	M	0.46585	15.52
1206	22	Dic	2008	31.6	29.3	26.2	463.1	Female	M	0.38375	9.52
1207	22	Dic	2008	28.2	25.6	22.4	306.3	Male	M	0.2737	8.52
1208	22	Dic	2008	30.6	28.4	25.2	433.7	Female	M	0.40875	11.52
1214	22	Dic	2008	25.1	23	20.1	243.8	Female	M	0.24685	8.52
1218	22	Dic	2008	27.8	25.9	22.7	301.6	Female	M	0.42635	11.52
1221	22	Dic	2008	29.1	26.8	23.6	349	Female	M	0.2898	6.52
1231	22	Dic	2008	29.2	26.5	23.4	323.3	Male	M	0.3581	12.52
1232	22	Dic	2008	24.9	22.8	20.2	236.5	Female	M	0.23795	6.52
1233	22	Dic	2008	29.7	27.5	24.6	374	Female	M	0.574	7.52
1235	22	Dic	2008	26.8	24.7	21.8	268.7	Male	M	0.2585	9.52
1237	22	Dic	2008	30.7	28.5	25.3	418.1	Female	M	0.4488	11.52
1238	22	Dic	2008	30	27.8	24.6	391	Female	M	0.4611	12.52
1239	22	Dic	2008	29.3	27.1	23.7	363.5	Female	M	0.3094	6.52
1244	9	Ene	2009	31.4	29.2	25.1	444.1	Female	M	0.345	8.57
1248	9	Ene	2009	28.4	26.1	22.6	337.8	Female	M	0.3749	10.57
1250	11	Ene	2009	25.5	23.6	20.7	232.2	Female	M	0.199	4.57
1251	11	Ene	2009	26.2	24.1	21.2	241.9	Female	M	0.33335	9.57
1253	11	Ene	2009	24	22.1	19.3	180.8	Male	M	0.13675	3.57
1255	11	Ene	2009	25.7	23.5	20.5	238.2	Male	M	0.26415	5.57
1268	11	Ene	2009	25.6	23.3	20.6	208.8	Female	M	0.2832	7.57
1269	11	Ene	2009	24.3	22.1	19.3	198.6	Female	M	0.2458	9.57
1276	12	Ene	2009	24.7	23	19.9	208.2	Male	M	0.30695	10.58
1277	12	Ene	2009	23.6	21.8	19.2	178.6	Female	M	0.22685	10.58
1279	12	Ene	2009	24.7	23	20	208.6	Female	M	0.3685	11.58
1284	12	Ene	2009	25.3	23.4	20.3	222.1	Male	M	0.17685	4.58
1286	12	Ene	2009	26.2	24	20.9	252.4	Female	M	0.31715	8.58
1290	21	Ene	2009	24.9	23.1	20.2	229.3	Male	M	0.24845	6.6
1306	21	Ene	2009	24.8	22.7	19.8	210.4	Male	M	0.2962	6.6
1311	21	Ene	2009	21.1	19.6	17.3	138.4	Female	M	0.1257	4.6
1318	21	Ene	2009	24.3	22.5	19.8	184	Female	M	0.2112	7.6
1328	29	Ene	2009	29	26.6	23.5	340.7	Female	M	0.41965	7.62
1330	29	Ene	2009	23.2	26.7	23.6	302.5	Male	M	0.33285	8.62
1332	29	Ene	2009	33.7	31	27.7	547.7	Female	M	0.5087	14.62
1335	29	Ene	2009	28.7	26.1	23.1	284.6	Male	M	0.30035	5.62
1336	29	Ene	2009	27.6	25.2	22.2	248.5	Female	M	0.30375	13.62
1337	29	Ene	2009	27.1	24.9	22.2	281.1	Female	M	0.2862	10.62
1338	29	Ene	2009	34.4	32.3	28.7	642.5	Female	M	0.4363	8.62
1342	29	Ene	2009	29.9	27.5	24.2	376.8	Female	M	0.43035	10.62
1346	29	Ene	2009	27.2	25	22.2	288.2	Female	M	0.2349	6.62
1347	29	Ene	2009	29.1	27	23.6	391.6	Female	M	0.4216	12.62
1349	29	Ene	2009	30.5	28.2	24.8	414.1	Male	M	0.41405	9.62
1350	29	Ene	2009	33	30.2	27	487.7	Female	M	0.58955	16.62
1352	30	Ene	2009	31.2	28.5	25.5	409.4	Male	M	0.42245	10.62
1354	30	Ene	2009	29.8	27.6	24.7	382.2	Female	M	0.4424	14.62
1355	30	Ene	2009	29.6	27.2	24.1	384.6	Male	M	0.3676	10.62
1356	30	Ene	2009	29.7	27	23.8	361	Male	M	0.3788	12.62
1358	30	Ene	2009	31.4	29	25.6	472.8	Male	M	0.4466	11.62
1406	21	Ago	2009	17.9	16.8	14.6	90.9	Female	I	0.0723	2.18
1407	21	Ago	2009	17.4	16.2	14	74.7	Female	I	0.06575	4.18
1408	26	Ago	2009	17.9	16.6	13.6	82.3	Female	I	0.06345	4.19
1409	26	Ago	2009	19.5	18.2	15.5	109.9	Female	I	0.08395	4.19
1416	13	Sep	2009	15.8	14.7	13.2	56.8	Female	I	0.02895	2.24
1418	13	Sep	2009	16.4	15.3	13.3	71.1	Female	I	0.0199	1.24
1419	13	Sep	2009	19.1	17.9	15.3	110.2	Female	I	0.02715	1.24
1422	13	Sep	2009	16.4	15.1	13.2	65.7	Male	M	0.03355	2.24
1424	13	Sep	2009	16.4	15.3	13.1	73.1	Female	I	0.0297	0.24
1429	22	Sep	2009	19.6	16.3	14.6	88.9	Female	I	0.05125	3.27
1431	20	Ene	2010	18	17.3	14.5	90	Female	I	0.07575	1.6
1437	20	Ene	2010	17.9	17.1	14.2	84.6	Male	I	0.0631	1.6
1441	20	Ene	2010	17.2	16.1	13.5	79.5	Male	M	0.06885	4.6
1444	20	Ene	2010	18.5	17.5	14.9	91.7	Female	I	0.0752	2.6
1445	20	Ene	2010	19.6	18.3	15.4	108.5	Male	I	0.08495	2.6
1449	11	Feb	2010	16.2	15.4	13.4	60.3	Female	I	0.07785	2.66
1450	11	Feb	2010	17.8	16.7	14.4	85	Female	I	0.0627	2.66
1456	11	Feb	2010	15.9	14.9	12.7	56.3	Male	I	0.05085	3.66
1458	11	Feb	2010	20.1	18.8	16.6	127.7	Female	I	0.1042	4.66
1460	11	Feb	2010	17.8	16.7	14.6	85.9	Female	I	0.0736	3.66
1466	26	Feb	2010	16	14.8	12.7	60	Female	I	0.08585	3.7
1471	26	Feb	2010	15.9	14.8	12.8	57.3	Male	M	0.0753	4.7
1472	26	Feb	2010	18.1	17	14.7	81.6	Male	I	0.0718	3.7
1475	26	Feb	2010	16.8	15.6	13.4	63.5	Male	I	0.06735	3.7
1478	26	Feb	2010	17.2	16.1	13.8	70.3	Male	M	0.08375	2.7
1479	26	Feb	2010	17.5	16.4	14.3	75.6	Male	M	0.07315	2.7
1481	26	Feb	2010	16	15.1	13.3	57.6	Female	I	0.0749	2.7
1482	26	Feb	2010	19.4	18.1	16.2	108.6	Male	M	0.0774	1.7
1483	16	Abr	2010	15.7	14.5	12.3	53.8	Male	I	0.0296	0.83
1491	16	Abr	2010	15.6	14.5	12.6	53.6	Male	I	0.06525	4.83
1492	16	Abr	2010	14.5	13.5	11.6	48.4	Female	I	0.0566	4.83
1493	16	Abr	2010	15.9	14.9	12.8	60.3	Female	I	0.05345	3.83
1495	16	Abr	2010	15.4	14.2	12.1	58.3	Male	I	0.0651	3.83
1497	16	Abr	2010	15.8	14.7	12.7	54.6	Female	I	0.0697	2.83
1498	16	Abr	2010	15.3	14.1	12.2	51	Female	I	0.0597	1.83
1499	16	Abr	2010	15.9	14.9	12.8	56.9	Male	I	0.05295	2.83
